# Supplementary material for: Positive regulation of innate immune response by miRNA-let-7a-5p
Source: Front Genet. 2023 Jan 6;13:1025539. doi: 10.3389/fgene.2022.1025539 (PMC9858567; doi:10.3389/fgene.2022.1025539)
Supplement: Supplementary file 1 [file Table2.XLSX]

## Sheet: Sheet1
	Supplementary Table2
	A. Comprehensive gene expression analysis of THP-1 cells transfected with the hsa-let-7d-3p miRNA mimic
	Gene Symbol	Description	mimic_ let7d3p_Signal	mimic_ NC_Signal	mimic_let7d3p /mimic_NC
	SYNE1	Spectrin Repeat Containing Nuclear Envelope Protein 1	219.793	45.2548	4.85678
	PTPN13	Protein Tyrosine Phosphatase Non-Receptor Type 13	85.0359	19.8353	4.28709
	EFHB	EF-hand domain family, member B	44.9422	11.5514	3.89062
	NKAP	NFKB activating protein	137.187	40.7859	3.36359
	KRTAP4-3	keratin associated protein 4-3	25.9921	8	3.24901
	C12orf40	chromosome 12 open reading frame 40	30.0647	9.57983	3.13834
	SPATA5	Spermatogenesis Associated 5	71.0124	22.9433	3.09513
	B. Comprehensive gene expression analysis of THP-1 cells transfected with the hsa-let-7e-5p miRNA mimic
	Gene Symbol	Description	mimic_ let7e5p_Signal	mimic_ NC_Signal	mimic_let7e5p /mimic_NC
	CCL2	chemokine (C-C motif) ligand 2	1820.35	407.315	4.46915
	CXCL11	chemokine (C-X-C motif) ligand 11	4153.18	989.119	4.19887
	CXCL10	chemokine (C-X-C motif) ligand 10	47643.8	12331	3.86375
	CLASP2	Cytoplasmic Linker Associated Protein 2	44.6318	12.996	3.43426
	RGS20	regulator of G-protein signaling 20	77.7085	23.1029	3.36359
	TUBGCP3	Tubulin Gamma Complex Associated Protein 3	266.871	79.8932	3.34035
	CCL8	chemokine (C-C motif) ligand 8	1910.85	580.037	3.29436
	TNFSF13B	TNF Superfamily Member 13b	91.1392	30.0647	3.03143
	RSPH10B2	radial spoke head 10 homolog B2 (Chlamydomonas)	44.0173	14.6213	3.01049
	C. Comprehensive gene expression analysis of THP-1 cells transfected with the hsa-146a-5p miRNA mimic
	Gene Symbol	Description	mimic_ 146a5p_Signal	mimic_ NC_Signal	mimic_146a5p /mimic_NC
	CXCL11	chemokine (C-X-C motif) ligand 11	4240.45	989.119	4.28709
	CXCL10	chemokine (C-X-C motif) ligand 10	43841.2	12331	3.55537
	CCL2	chemokine (C-C motif) ligand 2	1379.57	407.315	3.38698
	KLRB1	killer cell lectin-like receptor subfamily B, member 1	21.7057	6.58873	3.29436
	KIF5B	Kinesin Family Member 5B	76.6386	23.9176	3.20428
	CCL8	chemokine (C-C motif) ligand 8	1833.01	580.037	3.16017
	CLASP2	Cytoplasmic Linker Associated Protein 2	39.1245	12.996	3.01049
	D. Comprehensive gene expression analysis of THP-1 cells transfected with the hsa-130a-3p miRNA mimic
	Gene Symbol	Description	mimic_ 130a3p_Signal	mimic_ NC_Signal	mimic_130a3p /mimic_NC
	MYO9A	Myosin IXA	36.5044	9.71356	3.75809
	C22orf42	chromosome 22 open reading frame 42	76.6386	24.9333	3.07375
	E. Comprehensive gene expression analysis of THP-1 cells transfected with the hsa-151a-3p miRNA mimic
	Gene Symbol	Description	mimic_ 151a3p_Signal	mimic_ NC_Signal	mimic_151a3p /mimic_NC
	MEIS1	Meis Homeobox 1	28.0514	6.9644	4.02782
	CLASP2	Cytoplasmic Linker Associated Protein 2	52.3457	12.996	4.02782
	F13A1	coagulation factor XIII, A1 polypeptide	61.8199	16.1113	3.83706
	SLC26A8	solute carrier family 26 (anion exchanger), member 8	26.1729	7.26015	3.605
	UNC119B	Unc-119 Lipid Binding Chaperone B	42.8137	12.1257	3.53081
	GCGR	glucagon receptor	17.5087	5.50217	3.18215
	CYP27A1	cytochrome P450, family 27, subfamily A, polypeptide 1	106.153	34.0598	3.11666
	TAAR1	trace amine associated receptor 1	26.1729	8.51496	3.07375
	FBXO8	F-Box Protein 8	25.9921	8.57419	3.03143
	PCDH9	Protocadherin 9	19.0273	6.32033	3.01049
	F. Comprehensive gene expression analysis of THP-1 cells transfected with the hsa-151-5p miRNA mimic
	Gene Symbol	Description	mimic_ 151-5p_Signal	mimic_ NC_Signal	mimic_151-5p /mimic_NC
	ZNF367	zinc finger protein 367	303.043	78.838	3.84387
	SPIN4	spindlin family, member 4	59.3732	15.8633	3.74281
	CUL2; RP11-297A16.2	Transcript Identified by AceView, Entrez Gene ID(s) 8453; novel transcript	53.3501	17.0902	3.12167
	GRIA2	Glutamate Ionotropic Receptor AMPA Type Subunit 2	17.7742	5.76456	3.08335
	CDT1	chromatin licensing and DNA replication factor 1	169.589	55.0214	3.08224
	CDC25A	cell division cycle 25A	573.592	188.12	3.04907
	G. Comprehensive gene expression analysis of THP-1 cells transfected with the hsa-27b-3p miRNA mimic
	Gene Symbol	Description	mimic_ 27b-3p_Signal	mimic_ NC_Signal	mimic_27b-3p /mimic_NC
	CLDN1	claudin 1	178.754	42.4093	4.21496
	SYT11	synaptotagmin XI	1329.41	332.742	3.99532
	OR9K2	olfactory receptor, family 9, subfamily K, member 2	96.6501	25.3944	3.80596
	CXCL10	chemokine (C-X-C motif) ligand 10	7556.02	2019.47	3.74159
	TM4SF1	transmembrane 4 L six family member 1	326.761	99.1176	3.29669
	INSL6	insulin-like 6	17.5234	5.34419	3.27896
	DDIT4	DNA damage inducible transcript 4	282.977	93.7756	3.0176
