# Supplementary material for: Positive regulation of innate immune response by miRNA-let-7a-5p
Source: Front Genet. 2023 Jan 6;13:1025539. doi: 10.3389/fgene.2022.1025539 (PMC9858567; doi:10.3389/fgene.2022.1025539)
Supplement: Supplementary file 5 [file Table1.XLSX]

## Sheet: Sheet1
	Supplementary Table1
	Comprehensive gene expression analysis of THP-1 cells transfected with the hsa-let-7a-5p miRNA mimic
	Gene Symbol	Description	mimic_ let7a5p_Signal	mimic_ NC_ Signal	mimic_let7a5p /mimic_NC
	RSAD2	radical S-adenosyl methionine domain containing 2	15500.2	210.839	73.5167
	CXCL10	chemokine (C-X-C motif) ligand 10	11505.2	158.683	72.5046
	CMPK2	cytidine monophosphate (UMP-CMP) kinase 2, mitochondrial	7082.29	111.43	63.5579
	IFI44L	interferon-induced protein 44-like	6888.62	148.056	46.5271
	TRIM22	tripartite motif containing 22	2721.15	58.892	46.2057
	CXCL11	chemokine (C-X-C motif) ligand 11	837.532	23.9176	35.0174
	IFIT2	interferon-induced protein with tetratricopeptide repeats 2	2452.44	71.0124	34.5353
	IFIT1	interferon-induced protein with tetratricopeptide repeats 1	10155.7	296.112	34.2968
	MX1	MX dynamin-like GTPase 1	43841.2	1520.15	28.84
	IFIT3	interferon-induced protein with tetratricopeptide repeats 3	7486.11	342.509	21.8566
	OASL	2-5-oligoadenylate synthetase-like	5556.65	278.204	19.9733
	MX2	MX dynamin-like GTPase 2	12416.8	634.73	19.5622
	OAS2	2-5-oligoadenylate synthetase 2	18690.3	1144.1	16.3362
	HERC5	HECT and RLD domain containing E3 ubiquitin protein ligase 5	1024	70.5219	14.5203
	DDX58(RIG-I)	DEAD (Asp-Glu-Ala-Asp) box polypeptide 58	6382.92	504.951	12.6407
	TNFSF10	tumor necrosis factor (ligand) superfamily, member 10	2005.85	171.255	11.7127
	IFITM1	interferon induced transmembrane protein 1	38166	3492.39	10.9283
	TNFSF13B	tumor necrosis factor (ligand) superfamily, member 13b	1897.65	195.361	9.71356
	USP18	ubiquitin specific peptidase 18	5556.65	617.374	9.00047
	AIM2	absent in melanoma 2	552.565	61.8199	8.9383
	IFI44	interferon-induced protein 44	3396.89	398.932	8.51496
	OAS3	2-5-oligoadenylate synthetase 3	12416.8	1509.65	8.22491
	PLSCR1	phospholipid scramblase 1	9475.59	1234.75	7.67411
	EPSTI1	epithelial stromal interaction 1 (breast)	3929.15	515.561	7.6211
	USP41	ubiquitin specific peptidase 41	6427.31	843.357	7.6211
	XAF1	XIAP associated factor 1	6562.36	929.3	7.06162
	LY6E	lymphocyte antigen 6 complex, locus E	24833.5	3615.55	6.86852
	MT2A	metallothionein 2A	8135.41	1217.75	6.6807
	PNPT1	polyribonucleotide nucleotidyltransferase 1	13493.7	2120.22	6.36429
	OAS1	2-5-oligoadenylate synthetase 1	29532.2	4672.57	6.32033
	STAP1	signal transducing adaptor family member 1	210.839	33.5909	6.27667
	ISG15	ISG15 ubiquitin-like modifier	1552.09	256	6.06287
	RTP4	receptor (chemosensory) transporter protein 4	657.114	109.896	5.9794
	AXL	AXL receptor tyrosine kinase	1217.75	206.5	5.89708
	IFIH1(MDA5)	interferon induced, with helicase C domain 1	7967.99	1428.22	5.57897
	TRIM5	tripartite motif containing 5	401.707	73.0089	5.50217
	STAT2	signal transducer and activator of transcription 2	4770.75	879.171	5.42642
	SAMD9L	sterile alpha motif domain containing 9-like	19484	3615.55	5.38893
	TRIM25; MIR3614	tripartite motif containing 25; microRNA 3614	7131.55	1438.15	4.95883
	MT1A	metallothionein 1A	2759.13	596.344	4.62675
	EPHB2	EPH receptor B2	105.42	22.9433	4.59479
	TRIM69	tripartite motif containing 69	885.286	194.012	4.56305
	STAT1	signal transducer and activator of transcription 1	59064.4	13216	4.46915
	PARP9	poly(ADP-ribose) polymerase family member 9	10660.6	2385.37	4.46915
	GBP4	guanylate binding protein 4	982.286	222.861	4.40762
	NCOA7	nuclear receptor coactivator 7	5113.16	1168.14	4.37717
	GBP1	guanylate binding protein 1, interferon-inducible	2452.44	560.278	4.37717
	IRF9	interferon regulatory factor 9	4837.35	1112.82	4.34694
	CCL8	chemokine (C-C motif) ligand 8	154.343	35.5062	4.34694
	IFI35	interferon-induced protein 35	2836.7	657.114	4.31691
	TRIM22	Tripartite Motif Containing 22	110.661	27.8576	3.97237
	C19orf66	chromosome 19 open reading frame 66	948.826	240.518	3.94493
	TRIM14	tripartite motif containing 14	4359.66	1105.13	3.94493
	SAMD9	sterile alpha motif domain containing 9	8539.88	2179.83	3.91768
	PML	promyelocytic leukemia	3590.58	955.426	3.75809
	CASP10	caspase 10	257.781	69.551	3.70635
	APOBEC3F	apolipoprotein B mRNA editing enzyme, catalytic polypeptide-like 3F	719.076	194.012	3.70635
	UBE2L6	ubiquitin-conjugating enzyme E2L 6	37902.4	10297.5	3.68075
	SDS	serine dehydratase	97.0059	26.7228	3.63008
	MT1B; MT1CP	metallothionein 1B; metallothionein 1C, pseudogene	2876.3	792.353	3.63008
	TRIM34	tripartite motif containing 34	464.65	128.89	3.605
	IFIT5	interferon-induced protein with tetratricopeptide repeats 5	477.713	135.298	3.53081
	BST2	bone marrow stromal cell antigen 2	2435.5	689.784	3.53081
	DTX3L	deltex 3 like, E3 ubiquitin ligase	6427.31	1833.01	3.50642
	HERC6	HECT and RLD domain containing E3 ubiquitin protein ligase family member 6	1618	464.65	3.4822
	TOR1B	torsin family 1, member B (torsin B)	1351.18	388.023	3.4822
	CNP	2,3-cyclic nucleotide 3 phosphodiesterase	2610.3	749.612	3.4822
	C16orf72	Chromosome 16 Open Reading Frame 72	252.476	73.0089	3.45815
	GBP3	guanylate binding protein 3	5184.54	1499.22	3.45815
	MT1X	metallothionein 1X	1758.34	519.147	3.38698
	GBP5	guanylate binding protein 5	560.278	167.73	3.34035
	SP110	SP110 nuclear body protein	20452.6	6165.49	3.31728
	RNF213	ring finger protein 213	6038.61	1833.01	3.29436
	APOL1	apolipoprotein L1	1606.83	487.751	3.29436
	MT1L	metallothionein 1L (gene/pseudogene)	2368.9	724.077	3.27161
	ATF3	activating transcription factor 3	2241.11	685.019	3.27161
	TMEM171	transmembrane protein 171	512	158.683	3.22657
	EIF2AK2	eukaryotic translation initiation factor 2-alpha kinase 2	18820.3	5873.48	3.20428
	IRF1	interferon regulatory factor 1	512	159.786	3.20428
	TRIM21	tripartite motif containing 21	948.826	298.172	3.18215
	GIPC2	GIPC PDZ domain containing family, member 2	24.0839	7.6211	3.16017
	LNPEP	Leucyl And Cystinyl Aminopeptidase	252.476	82.1393	3.07375
	ADAR	adenosine deaminase, RNA-specific	5042.77	1652	3.05252
	C16orf70	chromosome 16 open reading frame 70	5996.9	1992	3.01049
